# Supplementary material for: Quantitative Evidence for the Dependence of Highly Crystalline Single Wall Carbon Nanotube Synthesis on the Growth Method
Source: Nanomaterials (Basel). 2021 Dec 20;11(12):3461. doi: 10.3390/nano11123461 (PMC8706310; doi:10.3390/nano11123461)
Supplement: Supplementary file 1 [file nanomaterials-11-03461-s001.zip]

Archive with 1 entries (1 files):
- nanomaterials-1476425-supplementary.pdf
